# Supplementary material for: Elucidating the Interaction between Pyridoxine 5′-Phosphate Oxidase and Dopa Decarboxylase: Activation of B6-Dependent Enzyme
Source: Int J Mol Sci. 2022 Dec 30;24(1):642. doi: 10.3390/ijms24010642 (PMC9820991; doi:10.3390/ijms24010642)
Supplement: Supplementary file 1 [file ijms-24-00642-s001.zip]

Archive with 1 entries (1 files):
- ijms-2111648-supplementary.pdf
